# Supplementary material for: Immune Activation Following Vaccination of Streptococcus iniae Bacterin in Asian Seabass (Lates calcarifer, Bloch 1790)
Source: Vaccines (Basel). 2023 Feb 3;11(2):351. doi: 10.3390/vaccines11020351 (PMC9963699; doi:10.3390/vaccines11020351)
Supplement: Supplementary file 1 [file vaccines-11-00351-s001.zip]

Archive with 1 entries (1 files):
- vaccines-2160215-supplementary.pdf
